# Supplementary material for: A systematic review of efforts to predict day of surgery cancellation
Source: Eur J Anaesthesiol. 2026 Feb 25;43(8):692–702. doi: 10.1097/EJA.0000000000002370 (PMC13336580; doi:10.1097/EJA.0000000000002370)
Supplement: Supplemental Digital Content [file ejanet-43-692-s003.xlsx]

## Sheet: PROBAST Ratings
	Reviewer 1	Reviewer 2	Reviewer 3	Reviewer 1	Reviewer 2	Reviewer 3	Reviewer 1	Reviewer 2	Reviewer 3	Reviewer 1	Reviewer 2	Reviewer 3	Reviewer 1	Reviewer 2	Reviewer 3	Reviewer 1	Reviewer 2	Reviewer 3		Comments:
	Wongtangman et al., 2022			Turcotte et al., 2023			Zhang et al., 2021			Liu et al., 2019			Liu et al., 2021			Li et al., 2024
1.1 Were appropriate data sources used, e.g., cohort, randomized controlled trial, or nested case control study data?	Y	Y		Y	NI	Y	Y	Y		Y	Y		Y	Y		Y	Y			All used a time-defined cohort from retrospective electronic health records	Turcotte - I think this one does not state specifically it’s from registry data, just “retrospective observational study” unlike the others which do	.
1.2 Were all inclusions and exclusions of participants appropriate?	Y	Y		Y	Y		Y	Y		Y	Y		Y	Y		Y	NI	Y		W excluded covid surge, T excluded add-on/emergency/paed	.
Risk of bias in selection of participants (low, high or unclear)	Low	Low	Low	Low	Low		Low	Low	Low	Low	Low	Low	Low	Low	Low	Low	Unclear	Low		Li - no information about exclusions (e.g. is 'day surgery' based on this being anticipated; were patients still included if unanticipated overnight stay?)	.
Participants/setting applicable? (low, high or unclear)	Low concern	Low concern	Low concern	Low concern	Low concern	Low concern	Low concern	Low concern	Low concern	Low concern	Low concern	Low concern	Low concern	Low concern	Low concern	Low concern	Low concern	Low concern		.
2.1 Were predictors defined and assessed in a similar way for all participants?	Y	NI	Y	Y	Y		PY	Y		Y	PY		Y	PY		Y	NI	Y		From Wongtangman supplement, all were defined the same way	Turcotte "Comorbidities were defined by International Classification of Disease 10th Edition (ICD-10) codes present in the patient’s chart at the time of surgery"	Liu19 "All categorical variables (e.g., sex and insurance payer type) were converted to binary features using zero and one to indicate absence and presence, respectively"	Li21 " Categorical variables (eg, sex, city or countryside) were converted to binary features."	Liu 2019 + Liu 2021 - Only one definition of each predictor was used, but there were multiple registries/sites involved so there is a small chance there would be some variability of the information extracted	.
2.2 Were predictor assessments made without knowledge of outcome data?	Y	NI	Y	Y	PN	Y	PY	PN	PY	Y	PN	Y	Y	PN	Y	Y	NI	Y		Unable to alter outcome when extracting	In all studies the predictors data is objective and would be available without knowledge of outcome data but it is not explicitly stated that the assessments were made without knowledge of outcome data	Turcotte, Zhang, Liu 2019, Liu 2021 - Cancellations/outcome likely visible during data extraction of predictors (e.g. when extracting surgery type, assessor likely able to see that the surgery was cancelled)	.
2.3 Are all predictors available at the time the model is intended to be used?	Y	Y		Y	Y		PY	Y		Y	Y		Y	Y		Y	Y			Yes but inclusion of whether other surgery on the day has been cancelled in Zhang may limit the timeframe in which the model is useful	Although meterological data would need to be anticipated	.
Risk of bias in predictors or their assessment (low, high or unclear)	Low	Unclear	Low	Low	High	Low	Low	High	Low	Low	High	Low	Low	High	Low	Low	Unclear	Low		Turcotte, Zhang, Liu 2019, Liu 2021 - Assessor likely knew the outcome when doing predictor assessments increases ROB but unable to alter outcomes	Li - Details about definitions of predictors (e.g. average wind speed/rainfall/humidity/COVID 19 pandemic impact) lacking	.
Predictors applicable? (low, high or unclear)	Low concern	Low concern	Low concern	Low concern	Low concern	Low concern	Low concern	Low concern	Low concern	Low concern	High concern	Low concern	Low concern	High concern	Low concern	Low concern	Low concern	Low concern		The predictors are all reasonable and applicable to our question	Concept of this (e.g. based on postcode) is potentially generalisable although would require integration of data sources	Liu 2021 - catchment area as a predictor not very generalisable	.
3.1 Was the outcome determined appropriately?	Y	Y		Y	Y		Y	Y		Y	Y		Y	Y		Y	Y			Yes for all - whether surgery was cancelled on the day of surgery	.
3.2 Was a prespecified or standard outcome definition used?	Y	Y		Y	Y		PY	Y		Y	Y		Y	Y		Y	N	PY		Li - Not clear what the definition of 'last minute cancellation' is	.
3.3 Were predictors excluded from the outcome definition?	Y	Y		Y	Y		Y	Y		Y	Y		Y	Y		Y	Y			Yes for all - whether surgery was cancelled on the day of surgery	.
3.4 Was the outcome defined and determined in a similar way for all participants?	Y	Y		PY	Y		Y	Y		Y	Y		Y	Y		Y	NI	NI		Yes for all - whether surgery was cancelled on the day of surgery	.
3.5 Was the outcome determined without knowledge of predictor information?	PY	NI	PY	PY	Y		PN	Y	Y	PY	Y		PY	Y		PN	NI	PY		The outcome is historic - Can't be influenced by choice of predictors as they either were or were not cancelled	.
3.6 Was the time interval between predictor assessment and outcome determination appropriate?	NI	Y	PY	NI	Y	NI	PY	Y		PY	Y		PY	Y		PY	Y			Yes or no outcome without need for a time interval for the outcome to be determined	.
Risk of bias in outcome or its assessment (low, high or unclear)	Low	Low	Low	Low	Low	Low	Low	Low	Low	Low	Low	Low	Low	Low	Low	Low	Unclear	Unclear		It is implied last minute is on the day but might well be 'night before'	Lack of definition of the outcome is limiting	.
Outcomes applicable? (low, high or unclear)	Low concern	Low concern	Low concern	Low concern	Low concern	Low concern	Low concern	Low concern	Low concern	Low concern	Low concern	Low concern	Low concern	Low concern	Low concern	Unclear concern	Unclear concern	Unclear concern		Li - last minute cancellation is poorly defined (implied to be DOSC via calling DOSC last minute cancellation when referencing other studies)	.
4.1 Were there a reasonable number of participants with the outcome?	Y	Y		Y	Y		Y	Y		Y	Y		Y	Y		Y	Y			Yes for all - W 21243+5115, T 475, Z 810, L19 3088+1940, L21 3702+10236, Li 1000	.
4.2 Were continuous and categorical predictors handled appropriately?	N	NI	PY	Y	Y		NI	Y	Y	PY	Y		Y	Y		Y	Y			From Wongtangman supplement table S1, continuous variables were dichotimised - but they do a sensitivity analysis where they do use them as continuous variables (Table S6)	Liu19 "All categorical variables (e.g., sex and insurance payer type) were converted to binary features using zero and one to indicate absence and presence, respectively"	.
4.3 Were all enrolled participants included in the analysis?	Y	Y		Y	Y		Y	Y		Y	Y		PY	Y		Y	PY			.
4.4 Were participants with missing data handled appropriately?	NI	NI		Y	PN	PN	NI	PN	NI	Y	Y		Y	Y		NI	Y	Y		T missing values denoted 'unknown', L19 (a unique category was created to represent “unknown” or “NA” for categorical variables, while all missing values for numeric variables were replaced by appropriate values (e.g., 0)), L20 missing values imputed	Turcotte + Zhang - Not sure if there is any mention of missing data? PROBAST states “As noted in the previous item, simply excluding en-rolled participants with any missing data from the analysis leads to biased predictor– outcome associations and biased model performance when the analyzed individuals are a selective rather than a completely random sample of the original full study sample (167–17…	.
4.5 Was selection of predictors based on univariable analysis avoided?	Y	Y		Y	N	N	Y	Y		Y	Y		N	Y	N	Y	Y			Bivariate analysis is univariate	Turcotte - “backward stepwise logistic regression elimination” is essentially using univariable analysis to select.	.
4.6 Were complexities in the data (e.g., censoring, competing risks, sampling of control participants) accounted for appropriately?	PY	Y		NI	PN	PN	Y	Y		Y	Y		Y	Y		Y	Y			Multiple selection strategies including SMOTE used	Turcotte - I think the logistic regression is performed assuming all cases are independent, and does not take into account possible clustering effects	.
4.7 Were relevant model performance measures evaluated appropriately?	Y	Y		Y	PN	PN	Y	PN	PN	Y	PN	Y	Y	PN	PN	Y	Y			Discrimination - ROC-AUC for all L21; Calibration - Wongtangman Brier score, L21 RMSE	Turcotte, Zhang, Liu 2019, Liu 2021 - Discrimination present, but no calibration	.
4.8 Were model overfitting and optimism in model performance accounted for?	Y	Y		Y	N	Y	Y	Y		Y	Y		Y	Y		Y	N	Y		Yes - internal validation via cross-validation methods and bootstrapping	Turcotte - PROBAST states split sample is insufficent for accounting for optimism	.
4.9 Do predictors and their assigned weights in the final model correspond to the results from the reported multivariable analysis?	Y	Y		Y	Y		PY	NI	NI	PY	NI	NI	Y	NI	Y	Y	PY			Yes where reported - e.g. Turcotte's model exactly matches the multivariate analysis table	Not available in Zhang (no coefficients) or Liu 2019	Zhang, Liu 2019, Liu 2021 - machine learning paper with no final model, so I think it’s NI	.
Risk of bias in analysis (low, high or unclear)	High	Unclear	Unclear	Low	High	High	Low	High	High	Low	High	Low	Low	High	High	Low	Unclear	Low		Zhang, Liu 2019, Liu 2021 - Rated high because no calibration is an issue	Li - Potential for model overfitting and optimism	.
Overall risk of bias (low, high or unclear)	High	Unclear	Low	Low	High	High	Low	High	High	Low	High	Low	Low	High	High	Low	Unclear	Unclear		Turcotte - This is the only paper that has a final predictive model but because I rated ROB as high, I have to rate this as high too	Zhang, Liu 2019, Liu 2021 - No final model so probably have to rate this as high concern for overall applicability	.
Overall applicability (low, high or unclear)	Low concern	Low concern	Low concern	Low concern	High concern	Low concern	Low concern	High concern	Low concern	Low concern	High concern	Low concern	Low concern	High concern	Low concern	Low concern	Unclear concern	Unclear concern

## Sheet: PROBAST Ratings - Consolidated
	Wongtangman et al., 2022	Turcotte et al., 2023	Zhang et al., 2021	Liu et al., 2019	Liu et al., 2021	Li et al., 2024
Risk of bias in selection of participants (low, high or unclear)	Low	Low	Low	Low	Low	Low
Participants/setting applicable? (low, high or unclear)	Low concern	Low concern	Low concern	Low concern	Low concern	Low concern
Risk of bias in predictors or their assessment (low, high or unclear)	Low	Low	Low	Low	Low	Low
Predictors applicable? (low, high or unclear)	Low concern	Low concern	Low concern	Low concern	Low concern	Low concern
Risk of bias in outcome or its assessment (low, high or unclear)	Low	Low	Low	Low	Low	Unclear
Outcomes applicable? (low, high or unclear)	Low concern	Low concern	Low concern	Low concern	Low concern	Unclear concern
Risk of bias in analysis (low, high or unclear)	Unclear	High	High	Low	High	Low
Overall risk of bias (low, high or unclear)	Low	High	High	Low	High	Unclear
Overall applicability (low, high or unclear)	Low concern	Low concern	Low concern	Low concern	Low concern	Unclear concern
	Wongtangman et al., 2022	Turcotte et al., 2023	Zhang et al., 2021	Liu et al., 2019	Liu et al., 2021	Li et al., 2024
1.1 Were appropriate data sources used, e.g., cohort, randomized controlled trial, or nested case control study data?	Y	Y	Y	Y	Y	Y
1.2 Were all inclusions and exclusions of participants appropriate?	Y	Y	Y	Y	Y	Y
Risk of bias in selection of participants (low, high or unclear)	Low	Low	Low	Low	Low	Low
Participants/setting applicable? (low, high or unclear)	Low concern	Low concern	Low concern	Low concern	Low concern	Low concern
2.1 Were predictors defined and assessed in a similar way for all participants?	Y	Y	Y	Y	Y	Y
2.2 Were predictor assessments made without knowledge of outcome data?	Y	Y	PY	Y	Y	Y
2.3 Are all predictors available at the time the model is intended to be used?	Y	Y	Y	Y	Y	Y
Risk of bias in predictors or their assessment (low, high or unclear)	Low	Low	Low	Low	Low	Low
Predictors applicable? (low, high or unclear)	Low concern	Low concern	Low concern	Low concern	Low concern	Low concern
3.1 Was the outcome determined appropriately?	Y	Y	Y	Y	Y	Y
3.2 Was a prespecified or standard outcome definition used?	Y	Y	Y	Y	Y	PY
3.3 Were predictors excluded from the outcome definition?	Y	Y	Y	Y	Y	Y
3.4 Was the outcome defined and determined in a similar way for all participants?	Y	Y	Y	Y	Y	NI
3.5 Was the outcome determined without knowledge of predictor information?	PY	Y	Y	Y	Y	PY
3.6 Was the time interval between predictor assessment and outcome determination appropriate?	PY	NI	Y	Y	Y	Y
Risk of bias in outcome or its assessment (low, high or unclear)	Low	Low	Low	Low	Low	Unclear
Outcomes applicable? (low, high or unclear)	Low concern	Low concern	Low concern	Low concern	Low concern	Unclear concern
4.1 Were there a reasonable number of participants with the outcome?	Y	Y	Y	Y	Y	Y
4.2 Were continuous and categorical predictors handled appropriately?	PY	Y	Y	Y	Y	Y
4.3 Were all enrolled participants included in the analysis?	Y	Y	Y	Y	Y	Y
4.4 Were participants with missing data handled appropriately?	NI	PN	NI	Y	Y	Y
4.5 Was selection of predictors based on univariable analysis avoided?	Y	N	Y	Y	N	Y
4.6 Were complexities in the data (e.g., censoring, competing risks, sampling of control participants) accounted for appropriately?	Y	PN	Y	Y	Y	Y
4.7 Were relevant model performance measures evaluated appropriately?	Y	PN	PN	Y	PN	Y
4.8 Were model overfitting and optimism in model performance accounted for?	Y	Y	Y	Y	Y	Y
4.9 Do predictors and their assigned weights in the final model correspond to the results from the reported multivariable analysis?	Y	Y	NI	NI	Y	Y
Risk of bias in analysis (low, high or unclear)	Unclear	High	High	Low	High	Low
Overall risk of bias (low, high or unclear)	Low	High	High	Low	High	Unclear
Overall applicability (low, high or unclear)	Low concern	Low concern	Low concern	Low concern	Low concern	Unclear concern
